# Supplementary material for: Defect-Engineered MOF-808-SO4 as Efficient Solid Acid Catalysts for Esterification of n-Butyl Acetate
Source: Molecules. 2026 Jun 2;31(11):1908. doi: 10.3390/molecules31111908 (PMC13257938; doi:10.3390/molecules31111908)
Supplement: Supplementary file 1 [file molecules-31-01908-s001.zip]

Archive with 1 entries (1 files):
- molecules-4258602-supplementary.pdf
